# Supplementary material for: Futile attempts to differentiate provide molecular evidence for individual differences within a population of cells during cellular reprogramming
Source: FEMS Microbiol Lett. 2012 Feb 15;329(1):78–86. doi: 10.1111/j.1574-6968.2012.02506.x (PMC3505798; doi:10.1111/j.1574-6968.2012.02506.x)
Supplement: Supplementary file 1 [file fml0329-0078-SD1.xls]

## Sheet: Blatt1 - Tabelle 1
Gene	Contig ID (GSC_005)	Similarity	Swissprot entery	E-value	% Query coverage	Length of amplified fragments	Sequence of forward primers	FW-Primer ID	Sequence of reverse primers	RW-Primer ID	RW-Primer concentration [µM]
anxA	contig10470_1.exp	Annexin-B12	P26256	6.00E-041	98.00%	292	AGGTGACACTATAGAATATGAGAAAGCCGAAGAGGATG	#1689	GTACGACTCACTATAGGGACTCTTGGCAAAGAAGGCTTG	#1690	0.5
ardA	PpolyN0a11e12.t7	Actin, plasmodial isoform	P02576	9.00E-109	69.00%	183	AGGTGACACTATAGAATATGGTGTGATGGTTGGTATGG	#1653	GTACGACTCACTATAGGGAAGGTGTGGTGCCAGATTTTC	#1654	0.00098
arpA	contig00969_1.exp	Probable basic-leucine zipper transcription factor G	Q54RZ9	2.00E-012	29.00%	272	AGGTGACACTATAGAATAATCGCACAACCCACTACTCC	#1683	GTACGACTCACTATAGGGACCTTCAAGATCCCCAACCTT	#1684	0.5
cdcA	contig03233_1.exp	Cell division control protein 31	P06704	6.00E-027	38.00%	177	AGGTGACACTATAGAATAGATATGTCAACAATCGCCCC	#1651	GTACGACTCACTATAGGGACTGACGGATGAGGAGCTTTC	#1652	0.5
cudA	PpolyN1d50g09.t7	Putative transcriptional regulator cudA	O00841	1.00E-023	38.00%	309	AGGTGACACTATAGAATAGACCTCAACCACATTGCCTT	#1695	GTACGACTCACTATAGGGAGGGTTTGGAGATGACCTTGA	#1696	0.125
damA	PpolyNOa11.rm13f01.s1	DNA damage-binding protein 1a	Q9M0V3	8.00E-100	87.00%	149	AGGTGACACTATAGAATAGGAGGTTTTACCCACGAACA	#1643	GTACGACTCACTATAGGGATTGTCGTGTTTCAGGTCCAA	#1644	0.0039
dspA	PpolyNOa06h03.t7	Dual specificity protein phosphatase 12	Q9JIM4	1.00E-012	41.00%	231	AGGTGACACTATAGAATAGTGGAGAGCCTGGAGTGGTA	#1669	GTACGACTCACTATAGGGATTTTTGATCACATTTCGGGC	#1670	0.125
ehdA	contig05597_1.exp	EH domain-containing protein 1	Q641Z6	6.00E-025	94.00%	159	AGGTGACACTATAGAATAATCGAATCAGGTCTCGCTGT	#1645	GTACGACTCACTATAGGGATTCAAGCAGGTCACAAGGTG	#1646	0.0313
gapA	contig05590_1.exp	Probable GTPase-activating protein 8	Q8H100	3.00E-023	52.00%	251	AGGTGACACTATAGAATATGAGTTGTTTTGACTGCGGA	#1675	GTACGACTCACTATAGGGATTTATGGGCAAAGAATTCGC	#1676	0.5
hcpA	contig01538_1.exp	Histone chaperone ASF1A	Q2KIG1	5.00E-062	82.00%	348	AGGTGACACTATAGAATATTACTGGGGGTTACTGCGAT	#1705	GTACGACTCACTATAGGGATCATCTCTTCCGTCATGCTG	#1706	0.5
hstA	contig03326_1.exp	Probable histone H2B 4	Q27876	1.00E-041	43.00%	195	AGGTGACACTATAGAATATCTCCAAGAAAGCGATGGTC	#1657	GTACGACTCACTATAGGGAAAGCTCACCAGGAAGGATCA	#1658	0.0156
ligA	contig11497_1.exp	Checkpoint protein hus1 homolog 1 (LigA)	Q54NC0	1.00E-028	94.00%	139	AGGTGACACTATAGAATAAACAAACTTGGACACCCAGC	#1639	GTACGACTCACTATAGGGACTGTAAAGGAACCGGGAAAA	#1640	0.0625
meiB	PpolyN1d32d11.t7	Meiosis protein mei2	Q64M78.1	9.00E-064	27.00%	255	AGGTGACACTATAGAATACCACAAGGGCACCTATGACT	#1677	GTACGACTCACTATAGGGATCTGGAAGTGGGCTATGAGG	#1678	0.5
nhpA	contig12862_1.exp	Non-histone chromosomal protein 6	Q4PBZ9	5.00E-017	30.00%	120	AGGTGACACTATAGAATACCACTGCTGCAGACAAGAAG	#1633	GTACGACTCACTATAGGGATTATGCGAGAGCAGCCTTTT	#1634	0.0313
pakA	contig11781_1.exp	Serine/threonine-protein kinase pakC	Q55GV3	3.00E-048	79.00%	171	AGGTGACACTATAGAATAGATTGCCTACGTTTGTGCCT	#1649	GTACGACTCACTATAGGGATTCCAAAATCGGCTAGCAAC	#1650	0.5
pcnA	contig00262_1.exp	Proliferating cell nuclear antigen	Q43124	9.00E-076	81.00%	260	AGGTGACACTATAGAATAATCAAGCCAACTTCGACTGC	#1679	GTACGACTCACTATAGGGATGTGTCTCCGTTGTCCTCTG	#1680	0.5
pikB	PpolyNOa09a09.t7	Phosphatidylinositol 3-kinase 2	P54674	3.00E-063	68.00%	237	AGGTGACACTATAGAATAGCCATTTATTTTCACAGCCC	#1671	GTACGACTCACTATAGGGATGCGCAAATAGTTGATGTCC	#1672	0.125
pikC	contig04854_1.exp	Phosphatidylinositol 4-kinase beta	Q49GP3	8.00E-050	94.00%	328	AGGTGACACTATAGAATAAAGCTCACGCAGGAGTTCAT	#1699	GTACGACTCACTATAGGGAGAAATCATACGTGCGAGTGG	#1700	0.5
pksA	contig00120_1.exp	Serine/threonine-protein kinase phg2	Q54QQ1	9.00E-035	89.00%	135	AGGTGACACTATAGAATAAAGGCATGTTATTTACGCCG	#1637	GTACGACTCACTATAGGGAGGGTGCGTAGTATCTCCCTG	#1638	0.125
pldA	contig03550_1.exp	Phosphatidylinositol-glycan-specific phospholipase D	Q8R2H5	4.00E-062	91.00%	286	AGGTGACACTATAGAATATGGTGAGTCAGCATACCCAA	#1687	GTACGACTCACTATAGGGAACAAACTGCGGCAGAGAGAT	#1688	0.0625
pldB	cDNA pldB	Phosphatidylinositol-glycan-specific phospholipase D	P80108	1.00E-080	83.00%	338	AGGTGACACTATAGAATACTGTTTTTCCTGACTGGGGA	#1701	GTACGACTCACTATAGGGATATCACCGCCTAAATCTGCC	#1702	0.5
pldC	contig00397_1.exp	Phospholipase D	Q9LRZ5	4.00E-014	61.00%	317	AGGTGACACTATAGAATATTGTGGGATCTGGGAACATT	#1697	GTACGACTCACTATAGGGACTTCCCCATATAAAGGCGCT	#1698	0.5
pptA	PpolyN1d18d06.t7	Phosphatase DCR2	Q05924	6.00E-019	59.00%	298	AGGTGACACTATAGAATAAAACACAGGACTTTTTGCCG	#1691	GTACGACTCACTATAGGGAGGTTGACTGGTGGATGGAAC	#1692	0.5
pptB	contig02333_1.exp	Protein phosphatase 2C POL	Q8RWN7	0.016	14.00%	208	AGGTGACACTATAGAATAGCCACCGATTAAATATCCCC	#1661	GTACGACTCACTATAGGGATAGTGCTAGGGGCCAATGAG	#1662	0.5
psgA	PpolyNOa14b03.t7	Physarum specific gene				201	AGGTGACACTATAGAATAAACACATGATTGGGTGAGCA	#1659	GTACGACTCACTATAGGGATTTACTTGCGGTGTGGAACC	#1660	0.0156
pumA	contig00369_1.exp	Pumilio homolog 2	Q80U58	2.00E-046	80.00%	163	AGGTGACACTATAGAATAAAAAATGCTCGATTTGGTCG	#1647	GTACGACTCACTATAGGGACGATAATCTTCTCGATCCGC	#1648	0.0039
pwiA	contig10153_1.exp	Piwi-like protein 1	Q96J94	2.00E-055	92.00%	303	AGGTGACACTATAGAATAAGGTTATGATGCCGTGAACC	#1693	GTACGACTCACTATAGGGAAGGAAAGCCATTTTGTGTGC	#1694	0.5
ralA	contig02400_1.exp	Circularly permutated Ras protein 1	Q75J93.1	4.00E-017	58.00%	146	AGGTGACACTATAGAATACGAAAAACGAACACCCTTGT	#1641	GTACGACTCACTATAGGGACACATTCCATGTTTTTGCCA	#1642	0.00391
rasA	PpolyN0a05c07.t7	Ras-related protein RABD2a	P28188	3.00E-029	49.00%	276	AGGTGACACTATAGAATATGGGAACAAAACGGACTCTC	#1685	GTACGACTCACTATAGGGACGGAATTGCTGAGATTGGAT	#1686	0.0313
rgsA	PpolyN1a08g07.t7	Regulator of G-protein signaling 2	O08849	3.00E-005	31.00%	357	AGGTGACACTATAGAATAGGTGCCCTTAAGCAAATCAA	#1707	GTACGACTCACTATAGGGAGGTGCTGCAGACATCCTGTA	#1708	0.5
ribA	contig08681_1.exp	60S ribosomal protein L38	Q1HRT4	2.00E-017	40.00%	114	AGGTGACACTATAGAATAGACTGCCAGAAGAAAGGACG	#1631	GTACGACTCACTATAGGGAATCGCACCTTGAACTTGGTT	#1632	0.00025
ribB	contig12081_1.exp	60S ribosomal protein L4-2	Q54Z69	4.00E-036	66.00%	268	AGGTGACACTATAGAATAGTGGCTGGTGTGTCTTCCTT	#1681	GTACGACTCACTATAGGGATTCTTGGTCACGACAGCTTG	#1682	0.0625
spiA	PpolyN1d106h10.t7	Protein spire	Q9U1K1	1.00E-004	31.00%	344	AGGTGACACTATAGAATAATGCCGATTTGTTGGAGAAG	#1703	GTACGACTCACTATAGGGATGTTGACCCAATAGCATCCA	#1704	0.5
tspA	PpolyN1a03e03.t7	Tumor suppressor p53-binding protein 1	P70399	2.00E-004	16.00%	217	AGGTGACACTATAGAATAAATCACAGCAAACGCCAATA	#1665	GTACGACTCACTATAGGGACCGTGAGTTCCGAGTCCTAA	#1666	0.5
uchA	PpolyN1a05c09.m13r	Programmed cell death protein 2	Q2YDC9	1.00E-006	32.00%	245	AGGTGACACTATAGAATAGATTTGGACAACCTTGAGCC	#1673	GTACGACTCACTATAGGGATGCTCTTTTGCCTTCGAAAT	#1674	0.125
