# Supplementary material for: Futile attempts to differentiate provide molecular evidence for individual differences within a population of cells during cellular reprogramming
Source: FEMS Microbiol Lett. 2012 Feb 15;329(1):78–86. doi: 10.1111/j.1574-6968.2012.02506.x (PMC3505798; doi:10.1111/j.1574-6968.2012.02506.x)
Supplement: Supplementary file 2 [file fml0329-0078-SD2.xls]

## Sheet: Sheet1
Condition	Dc	Dc	Dc	Dc	Dc	Dc	Dc	Dc	Dc	Dc	Dc	Dc	Dc	Dc	Dc		2h	2h	2h	2h	2h	2h	2h	2h	2h	2h		2h	2h	2h	2h	2h		6.5h	6.5h	6.5h		6.5h	6.5h	6.5h	6.5h	6.5h	6.5h	6.5h	6.5h	6.5h	6.5h	6.5h	6.5h
Sporulation	-	-	-	-	-	-	-	-	-	-	-	-	-	-	-		-	-	-	-	-	-	-	-	-	-								-	-	-		+	+	+	+	+	+	+	+	+	+	+	+
rgsA	0.29164	0.24235	0.24235	0.78866	0.24235	0.11912	1.1994	1.9717	0.24235	4.2678	0.8092	0.58739	0.98583	6.1245	5.381		3.0684	1.4459	1.4295	0.62025	1.6636	4.1816	0.41487	3.7544	4.6293	9.0244		11.846	3.4915	5.8534	6.3668	8.1618		0.98583	3.4093	7.406		1.6964	6.2189	4.3828	3.2204	2.6617	7.5786	3.1998	2.403	8.9875	3.4833	4.6211	10.191
spiA	7.2787	6.9497	14.301	16.909	9.3251	11.933	5.7058	8.6751	31.811	11.42	9.8868	22.51	28.433	15.416	15.336		4.9514	16.909	14.301	4.9033	14.301	2.9291	19.709	16.909	11.692	4.1168		6.5083	12.134	6.5003	8.7312	7.0941		11.692	4.1168	5.7459		17.101	8.025	22.671	25.471	25.776	8.7312	31.546	28.433	13.948	34.781	25.471	11.347
rasA	19.501	27.118	29.823	31.175	35.352	32.647	21.454	26.773	36.794	29.597	25.916	31.175	39.663	29.026	31.28		14.153	27.088	28.441	26.668	32.317	17.293	56.31	44.066	53.185	36.343		20.373	32.812	22.326	23.678	24.519		24.444	19.366	19.892		26.127	28.11	32.572	31.22	39.709	18.419	36.839	29.793	27.614	36.839	35.382	22.566
ehdA	8.0143	7.1581	9.346	15.993	14.281	23.995	14.483	15.339	13.175	12.247	14.994	16.457	22.806	17.241	19.774		12.759	13.246	10.488	11.011	12.295	17.384	23.591	26.576	22.925	19.168		15.838	15.054	15.363	19.144	12.901		11.807	17.729	19.596		20.488	25.779	22.961	29.346	25.541	18.288	30.369	28.704	22.759	41.177	29.263	28.014
gapA	3.7067	5.8191	8.144	7.2406	10.27	6.098	20.779	14.401	9.6718	13.697	22.12	10.256	13.166	26.292	18.361		6.5498	6.3903	6.9483	12.98	6.2442	11.293	9.9508	7.5462	10.894	17.098		12.395	14.641	8.7551	15.358	10.668		5.5533	15.73	12.555		13.671	20.167	21.204	32.005	21.27	24.339	32.403	25.707	25.229	29.215	34.051	25.017
pwiA	0.21495	0.72301	0.72301	0.72301	1.0259	0.42013	4.8754	3.8886	0.42013	6.8686	11.334	0.72301	0.42013	7.8261	6.683		1.3288	0.42013	0.42013	5.8134	0.86957	1.6023	0.42013	1.0259	2.5305	4.5335		3.6053	7.2399	3.615	3.9277	4.8168		0.42013	1.0747	5.7352		3.361	10.073	6.1065	10.787	5.2076	23.576	8.6566	8.0997	27.836	8.0997	15.398	16.922
ligA	3.0978	2.2127	2.2194	5.5652	2.6753	6.4838	8.2406	10.909	2.0048	8.6831	8.5557	3.1313	5.1696	12.606	5.1428		5.4781	1.8573	2.3602	7.9992	1.0661	5.4378	4.2443	2.8564	2.5077	4.4723		4.9819	10.42	6.4369	10.923	6.7386		1.4014	9.8297	13.571		4.0499	17.715	5.2166	9.4475	6.913	19.317	8.2942	9.0586	34.712	11.653	10.299	26.834
pptA	0.22301	6.0769	10.983	1.3938	3.4009	8.6787	11.15	18.454	23.88	3.8097	36.201	25.646	12.749	23.787	35.923		7.9539	1.9699	4.423	14.867	2.6017	6.0212	4.4416	9.4778	12.73	19.086		8.2884	14.774	8.5672	5.5938	10.407		2.4159	7.6008	6.2442		7.0991	14.068	16.893	18.101	24.642	30.199	15.016	31.518	50.195	51.18	36.517	100
cdcA	5.5615	6.4243	4.8375	6.9019	6.9635	6.301	11.709	14.081	7.3949	21.784	9.7674	15.344	17.979	22.354	34.247		14.682	9.8752	8.9971	8.35	9.4284	33.6	7.9957	19.735	17.162	33.292		22.878	11.077	25.897	23.633	25.004		9.6287	20.459	29.703		21.091	49.931	28.393	30.319	31.983	59.513	36.05	40.749	50.069	33.785	44.523	47.62
pakA	4.1246	11.406	6.9416	5.2939	12.491	3.306	10.503	10.981	3.0722	16.668	4.5285	16.286	16.594	13.447	17.03		9.1102	7.1117	8.0578	2.9978	13.915	21.952	7.7708	18.561	14.308	21.835		11.024	4.5711	16.817	8.4299	16.796		8.7063	11.555	26.64		44.403	41.469	44.318	48.102	38.854	64.856	57.383	59.36	53.8	61.369	58.51	38.992
pldA	0.41688	0.31266	0.41688	2.9495	1.5529	2.001	2.4179	1.0422	0.41688	4.9609	0.59406	8.9838	19.343	7.0036	9.9531		1.0318	1.5529	3.9604	0.48984	2.6264	6.5972	1.4487	11.579	21.094	12.59		9.2027	0.78166	6.9098	2.9599	13.861		28.15	23.46	31.756		57.259	49.828	86.295	53.476	71.746	41.47	65.868	68.452	34.039	51.61	73.434	54.424
arpA	20.618	18.706	26.503	30.532	32.513	26.365	16.611	15.902	39.92	24.224	13.91	45.633	71.654	22.416	24.396		11.414	34.562	41.053	5.8958	55.295	12.25	26.503	66.594	100	21.488		20.057	21.099	13.864	21.179	22.507		41.007	16.062	22.072		47.693	29.571	78.97	52.272	61.935	14.127	59.336	84.03	20.664	66.525	69.307	22.084
pksA	41.154	42.888	41.647	46.467	63.52	52.054	33.339	32.7	37.959	55.012	27.497	59.887	83.787	46.321	38.178		30.29	51.981	51.981	31.861	68.432	42.377	52.054	91.711	100	46.23		28.939	56.436	37.813	47.8	36.936		21.362	47.033	47.179		59.558	54.756	65.236	53.807	71.517	43.911	55.706	55.669	34.161	61.366	61.42	45.481
dspA	32.761	35.432	53.48	62.778	60.107	53.869	38.002	42.867	60.107	45.596	50.852	73.015	86.183	70.56	58.259		24.228	69.275	59.731	21.484	67.644	33.41	82.891	93.113	100	37.958		42.55	48.022	30.263	52.122	40.283		47.04	40.24	57.768		60.107	79.194	75.888	56.295	89.402	24.704	56.44	72.408	38.81	72.408	59.428	26.855
ribB	26.534	33.388	67.428	60.803	62.533	54.471	76.403	63.544	69.06	42.983	100	51.24	59.302	85.085	73.825		40.862	46.638	51.24	59.595	37.435	53.949	75.816	67.363	74.151	67.396		70.496	48.76	54.7	85.183	43.505		45.072	81.658	51.991		37.924	97.095	46.736	39.099	57.572	49.967	48.14	45.072	43.211	59.171	52.807	59.106
damA	34.83	46.326	51.988	55.774	60.007	50.336	37.481	57.374	52.142	72.173	55.808	53.089	65.651	70.212	94.941		36.741	51.678	49.028	62.829	64.602	61.607	67.045	81.69	100	53.416		43.71	88.573	48.615	56.668	61.143		22.939	40.148	50.628		45.431	55.894	42.42	37.309	53.089	34.951	51.678	53.037	49.768	61.332	53.089	35.553
ribA	37.211	43.095	59.466	53.092	68.292	49.115	45.328	64.996	43.095	67.529	47.725	55.598	73.359	70.771	73.032		49.224	48.352	43.122	64.124	65.268	77.172	58.758	65.187	67.448	62.108		53.582	95.097	60.637	58.513	62.408		27.404	53.773	73.74		38.654	100	35.794	29.447	36.475	38.573	43.34	41.569	50.014	53.8	35.059	40.643
ardA	15.05	23.621	40.637	24.75	43.039	11.756	43.076	61.984	46.752	51.702	80.746	28.99	25.332	100	87.552		23.694	18.908	20.309	77.853	19.108	30.664	30.628	15.723	21.765	37.343		26.788	63.931	26.206	50.136	20.091		8.9536	29.045	21.856		21.474	39.836	18.508	23.239	32.138	51.665	32.557	30.937	50.318	26.642	29.754	44.222
tspA	23.577	10.151	12.389	8.358	16.775	25.356	32.232	13.1	8.7878	38.886	92.501	14.775	13.811	43.894	40.471		12.893	7.0984	15.768	100	18.302	21.829	3.3195	8.7878	18.761	32.78		22.866	46.977	26.037	36.648	15.857		3.9715	17.368	14.79		9.0249	15.175	10.107	12.418	14.286	40.916	13.811	13.322	36.055	15.264	15.753	48.429
hcpA	63.077	39.335	44.954	44.925	54.751	76.199	51.868	22.418	51.192	39.747	96.44	43.101	50.78	62.813	43.483		9.6499	30.244	56.87	62.607	85.025	24.448	20.124	33.804	97.735	47.69		28.42	44.395	19.712	34.245	22.212		26.714	16.005	10.474		23.389	15.681	43.013	37.393	54.751	21.094	41.159	37.393	26.066	37.423	46.926	33.833
cudA	53.551	44.333	60.373	74.575	77.555	53.662	54.776	49.652	64.829	47.842	70.537	44.333	63.158	80.061	60.763		28.376	50.877	59.009	47.981	83.431	36.619	76.023	56.28	100	37.288		47.285	57.004	30.632	54.804	30.883		44.333	44.5	26.065		22.612	44.194	39.237	21.47	36.731	19.131	31.857	24.84	19.493	27.123	30.66	17.627
meiB	37.548	45.827	64.354	52.361	75.408	51.399	42.112	45.178	82.882	63.549	64.511	47.595	63.191	61.871	57.306		19.154	46.789	56.209	46.185	73.439	37.078	90.557	46.655	69.143	35.78		30.275	64.466	25.822	43.656	27.389		27.187	26.292	23.764		27.59	30.432	28.955	28.038	40.21	20.251	42.023	41.128	24.771	38.42	17.655	18.998
pikC	30.539	23.684	41.132	47.822	52.509	56.225	30.766	22.156	46.707	29.858	33.471	47.822	60.768	36.899	34.669		18.852	43.382	55.936	17.737	70.493	18.769	51.476	67.933	100	29.692		33.471	30.952	21.454	37.312	26.017		30.477	22.816	18.171		27.628	26.533	51.6	35.804	55.936	21.949	54.739	41.111	18.996	37.89	40.058	23.333
uchA	36.522	32.555	37.501	32.94	52.713	34.716	31.768	16.729	19.927	15.74	29.127	32.037	47.297	28.484	22.99		18.669	32.709	49.006	15.692	89.676	28.858	32.046	68.645	100	44.012		36.474	35.484	24.556	28.685	27.091		32.479	32.642	20.964		20.955	30.961	39.537	21.444	33.151	13.051	23.49	22.251	15.596	28.33	25.785	18.851
hstA	28.629	24.382	26.668	29.077	27.594	27.332	48.132	9.0025	19.317	59.682	80.019	23.023	40.303	55.59	36.133		6.8098	12.153	33.4	100	21.618	33.292	3.7832	10.037	40.627	56.902		22.359	56.872	27.193	24.753	20.213		11.473	35.608	17.264		10.053	21.51	18.653	5.9759	10.037	13.65	12.971	12.075	30.08	10.902	9.7437	40.164
ralA	28.842	36.909	42.194	57.914	34.439	41.118	21.77	56.385	43.723	52.94	45.266	37.078	35.278	60.797	30.581		23.841	48.21	71.063	49.306	60.208	50.43	61.684	62.563	48.914	29.411		47.249	100	50.274	57.664	42.708		19.03	12.107	28.314		13.507	29.451	14.164	16.221	17.805	13.095	9.6366	5.0078	18.603	22.691	14.854	6.5101
pumA	31.202	37.826	53.975	33.737	58.084	40.515	60.945	69.048	46.851	57.22	100	29.973	26.824	62.519	61.578		42.531	36.809	41.225	86.828	33.89	42.454	59.101	25.998	40.553	39.535		28.783	94.24	40.495	74.904	26.056		9.4086	62.039	30.261		5.6452	46.966	7.4501	7.4885	13.076	17.031	8.4101	9.4086	16.129	9.927	7.4501	19.412
pikB	9.1288	29.84	31.313	11.926	40.798	6.6503	32.773	89.816	36.037	35.853	97.755	7.3988	6.5031	31.031	31.742		34.589	22.196	19.865	100	24.736	16.491	91.387	11.791	13.742	24.025		12.528	86.037	15.828	47.546	9.7423		3.3497	38.172	7.7423		3.6319	9.4724	0.40491	0.40491	1.411	2.2577	1.411	2	2.9693	2.0859	0.40491	0.44172
pptB	15.704	35.239	44.668	33.421	48.956	18.562	16.33	22.791	51.222	40.127	15.856	34.224	64.685	26.106	51.002		13.818	32.397	55.129	18.233	99.941	15.4	69.049	46.571	73.742	21.751		27.053	100	10.926	19.653	32.524		16.863	8.2706	22.638		18.562	20.254	18.698	4.3383	11.29	7.9577	7.0021	13.615	8.1184	8.3383	7.0021	8.3129
anxA	53.357	38.424	54.392	43.878	62.893	40.7	35.998	37.502	46.135	27.459	60.109	22.814	30.92	29.716	24.412		22.118	31.916	61.482	56.46	67.218	17.491	100	51.928	91.894	41.678		20.275	74.61	19.748	31.54	28.851		20.858	24.205	15.686		5.6047	17.378	9.385	7.8804	12.695	3.8744	6.3005	4.1941	8.2753	7.034	8.5763	8.2753
psgA	43.701	46.78	58.298	37.04	100	35.899	23.478	19.294	37.527	33.086	39.225	30.688	17.958	19.25	17.569		13.738	24.124	52.097	36.253	52.804	6.7852	33.608	15.021	45.196	14.464		8.5368	49.434	6.5464	33.475	7.2187		8.4483	29.919	3.1051		3.2289	4.6621	3.4766	1.8047	2.6185	1.8666	2.0612	2.0612	1.1589	1.8401	5.0248	2.1939
pldC	0.74839	54.52	50.793	12.842	100	9.093	13.98	14.017	10.186	12.91	24.734	1.6315	2.8888	2.7541	5.6578		18.927	31.881	38.22	20.648	83.341	13.396	76.186	43.227	47.538	24.719		2.8888	17.939	4.887	16.3	9.4821		1.4369	15.439	0.79329		0.44155	1.0627	0.59871	1.6315	0.91304	1.0178	2.2227	2.2152	0.56878	0.44155	0.91304	0.38916
pldB	5.4368	40.019	35.782	14.58	60.945	7.6713	12.144	9.0838	27.674	11.692	11.128	19.139	22.614	8.5121	8.1945		5.6311	31.38	44.698	12.144	100	5.7806	63.172	45.378	72.663	11.961		8.4934	18.156	5.9749	10.814	7.0174		10.874	5.4966	7.2491		12.675	9.4126	24.524	10.997	24.841	5.2649	22.614	30.756	4.2523	10.997	7.6713	4.5699
pcnA	11.215	0.73464	1.4311	0.82381	0.896	13.5	8.8921	2.0043	0.66669	8.9558	97.091	0.89176	0.96395	11.321	6.1064		2.395	0.50958	1.809	100	1.7326	2.9725	0.79409	0.73039	1.8854	17.334		6.6202	14.544	1.6774	11.151	3.5203		0.69642	2.102	0.87902		0.60724	0.97669	0.50958	0.16137	0.28876	1.843	0.47985	0.33972	1.758	0.39492	0.18684	3.3377
nhpA	48.427	1.1647	1.1084	51.618	1.2716	45.49	1.356	3.9836	0.81022	3.4547	5.1651	0.65268	1.8286	1.7386	2.6107		1.778	0.5514	0.50076	5.0695	0.45575	1.3279	1.1028	0.60766	0.85523	2.245		0.99027	1.3166	1.1759	1.6486	1.2716		39.284	51.426	57.925		0.42199	100	0.3826	0.23069	0.30383	0.86086	0.3826	0.64705	0.93963	0.19693	1.1197	0.77083
[truncated: 26 more columns]
